# Supplementary material for: Small Cell Carcinoma of the Ovary, Hypercalcemic Type (SCCOHT): Patient Characteristics, Treatment, and Outcome—A Systematic Review
Source: Cancers (Basel). 2023 Jul 26;15(15):3794. doi: 10.3390/cancers15153794 (PMC10417391; doi:10.3390/cancers15153794)
Supplement: Supplementary file 1 [file cancers-15-03794-s001.zip]

Archive with 1 entries (1 files):
- cancers-2499099-SI.pdf
